# Supplementary material for: Using data from the 100,000 Genomes Project to resolve conflicting interpretations of a recurrent TUBB2A mutation
Source: J Med Genet. 2021 Feb 5;59(4):366–9. doi: 10.1136/jmedgenet-2020-107528 (PMC8961759; doi:10.1136/jmedgenet-2020-107528)
Supplement: Supplementary data [file jmedgenet-2020-107528supp001.xlsx]

## Sheet: Table_S1
Table S1: DNA and amino-acid identity for TUBB2A compared to other members of the TUBB gene family.
Paralog details								DNA similarity		Amino acid similarity‡
Gene	Gene name	HGNC	Ensembl identifier	Location (GRCh38/hg38)	strand	Type	Ancestral taxonomy	Identity to exon 4 (span)*	SegDup annotation (span)†	Target %id	Query %id
TUBB2B	tubulin beta 2B class IIb	30829	ENSG00000137285	chr6:3,224,277-3,231,730	-ve	Paralogue	Bony vertebrates (Euteleostomi)	99.8% (1057bp)	99.72% (1072bp; chr6:3,224,755-3,225,826)	0.9955	0.9955
TUBB2BP1	tubulin beta 2B class IIb pseudogene 1	42332	ENSG00000216819	chr6:3,177,044-3,179,764	-ve	Pseudogene	NA	98.0% (598bp)	95.69% (3569bp; chr6:3,177,045-3,180,566)	NA	NA
TUBB4A	tubulin beta 4A class IVa	20774	ENSG00000104833	chr19:6,494,319-6,502,848	-ve	Ancient paralogue	Animals and Fungi (Opisthokonta)	92.5% (1030bp)	92.85% (1007bp; chr19:6,495,207-6,496,213)	0.9527	0.9506
TUBB3	tubulin beta 3 class III	20772	ENSG00000258947	chr16:89,921,392-89,938,761	+ve	Ancient paralogue	Animals and Fungi (Opisthokonta)	92.0% (1015bp)	91.94% (1018bp; chr16:89,934,726-89,935,743)	0.8933	0.9034
TUBB6	tubulin beta 6 class V	20776	ENSG00000176014	chr18:12,307,669-12,344,320	+ve	Ancient paralogue	Animals and Fungi (Opisthokonta)	91.3% (896bp)	NA	0.9081	0.9101
TUBB4B	tubulin beta 4B class IVb	20771	ENSG00000188229	chr9:137,241,287-137,243,707	+ve	Ancient paralogue	Animals and Fungi (Opisthokonta)	88.2% (1028bp)	NA	0.964	0.964
TUBB	tubulin beta class I	20778	ENSG00000196230	chr6:30,720,352-30,725,426	+ve	Ancient paralogue	Animals and Fungi (Opisthokonta)	86.6% (956bp)	NA	0.9505	0.9483
TUBB8B	tubulin beta 8B	24983	ENSG00000173213	chr18:47,390-49,557	-ve	Ancient paralogue	Animals and Fungi (Opisthokonta)	86.1% (962bp)	NA	0.8649	0.8629
TUBB8	tubulin beta 8 class VIII	20773	ENSG00000261456	chr10:46,888-74,163	-ve	Ancient paralogue	Animals and Fungi (Opisthokonta)	85.6% (896bp)	NA	0.8829	0.8809
TUBB1	tubulin beta 1 class VI	16257	ENSG00000101162	chr20:59,019,429-59,026,654	+ve	Ancient paralogue	Animals and Fungi (Opisthokonta)	80.5% (971bp)	NA	0.7827	0.7933
*Paralog identity to TUBB2A exon 4 (chr6:3,153,666-3,154,923) assessed with the UCSC BLAT tool. †Sequence identity for segmental duplications shown on UCSC browser that overlap exon 4 of TUBB2A - similarity scores ignores indels. ‡Data downloaded from www.ensembl.org/Homo_sapiens on 26th November 2020.
