# Supplementary material for: Using data from the 100,000 Genomes Project to resolve conflicting interpretations of a recurrent TUBB2A mutation
Source: J Med Genet. 2021 Feb 5;59(4):366–9. doi: 10.1136/jmedgenet-2020-107528 (PMC8961759; doi:10.1136/jmedgenet-2020-107528)
Supplement: Supplementary data [file jmedgenet-2020-107528supp002.xlsx]

## Sheet: Sheet1
Table S2 Clinical and imaging features of patients with variant c.743C>T; p.(Ala248Val) in TUBB2A (NM_001069.2). Modified version of table shown in PMID: 32571897.
Patient	1	2	3	4	5
Gender	Male	Male	Male	Female	Female
cDNA position	c.743C>T	c.743C>T	c.743C>T	c.743C>T	c.743C>T
Amino Acid position	p.(Ala248Val)	p.(Ala248Val)	p.(Ala248Val)	p.(Ala248Val)	p.(Ala248Val)
Inheritance	De novo	De novo	De novo	De novo	Undetermined; non-maternal
Age at last examination (years)	7 years, 3 months	10 years, 8 months	4 years	5 years	7 years
Microcephaly (OFC)	No	No (2nd centile)	No	No	No (52.5cm; 44th centile)
Dysmorphic features	Bi-frontal narrowing, frontal prominence, ptosis and proptosis, full nasal tip, long philtrum, tented upper lip, full everted lower lip, small teeth with gaps between teeth (Figure S1)	No	No	No	Wide nasal bridge; small teeth with upper central diastema; creases on both earlobes; slight 5th fingers clinodactyly
ID	Global developmental delay (severe)	Global developmental delay (severe)	Global developmental delay (severe)	Global developmental delay (severe)	Global developmental delay (severe)
Motor impairment	Never walked independently	Walking short distances unaided (from 6 years of age)	Not walking independently (4 years of age)	Walked independently (from 4 years of age). Wheelchair required for outdoor mobility/distance. Cannot climb stairs/steps	Grossly delayed. Bilateral spastic cerebral palsy
Speech	1 or 2 single words, babble only	Predominant babble and Non-verbal communication. Repeats some words.	Non-verbal (4 years of age)	Approx. 25 single words, articulation poor	Uses mainly single words (up to 50)
Social/behavioural	-	Sociable	-	Responds to simple commands e.g "sit down". Some ASD traits - awaiting formal assessment.	Happy demeanor - hands flapping ("stimming") when excited
Epilepsy	Yes	Yes	No	Yes	No
Age at seizure onset	3-4 months	Formal diagnosis 5 months. Possible neonatal seizure day 2 of life.	N/A	5 months	N/A
Seizure type	Infantile spasms, generalised tonic-clonic seizures, absences, myoclonic seizures, febrile seizures	Infantile spasms, then nocturnal tonic seizures	N/A	Infantile spasms, then absence and atypical absence	N/A
Refractory	No. Currently controlled with Levetiracetam	Well controlled on sodium valproate		Responded to prednisolone, but on required trials of multiple AEDs to gain seizure control	N/A
Other findings	High hypermetropia undescended testes, mild scoliosis, low central tone with hypertonia and contractures affecting upper and lower limbs, gastro-oesophageal reflux, doubly incontinent, alternating constipation and diarrhoea		Hypermetropia, strabismus. Long eyelashes	Hypermetropia and strabismus. Height 2nd Centile, Weight 9th Centile. Lower limb hypertonia - requing a period of splinting and botox. Swallow - eating needs supervision	Hypermetropia
Age at MRI	8 years 10 months	2 years		3 years	3 years
Gyral pattern	Simplified with dysgyric anterior cingulate cortex	Probable diffuse pachygyria, particularly affecting frontal lobes	Changes evident but awaiting formal review	Normal
Severity	Mild			N/A
White matter	Reduced	Reduced		Normal	No focal white matter loss
Lateral ventricles	Asymmetry of the lateral ventricles			Enlargement of left ventricle	Enlargement of left ventricle
Corpus callosum	Thin	Thin		Hypoplasia
Basal ganglia	Normal	Normal		Normal
Hippocampus	Normal			Normal
Brainstem	Normal	Normal		Normal
Cerebellum	Mild inferior vermis hypoplasia			Normal
Asymmetry	Yes			Ventricular asymmetry	Ventricular asymmetry
Prior genetic testing	DNA microarray, epilepsy and severe developmental delay NGS panel (GOSH)	DNA microarray	DNA microarray: small deletion of NPHP1	WES as part of DDD Study (DECIPHER: DDD-306037)
